# Supplementary material for: Intravesicular Genomic DNA Enriched by Size Exclusion Chromatography Can Enhance Lung Cancer Oncogene Mutation Detection Sensitivity
Source: Int J Mol Sci. 2022 Dec 16;23(24):16052. doi: 10.3390/ijms232416052 (PMC9785009; doi:10.3390/ijms232416052)
Supplement: Supplementary file 1 [file ijms-23-16052-s001.zip]

Archive with 7 entries (7 files):
- Supplementary Figure S1.pdf
- Supplementary Figure S2.pdf
- Supplementary Figure S3.pdf
- Supplementary Figure S4.pdf
- Supplementary Figure S5.pdf
- Supplementary Figure S6.pdf
- Van Hoof_Supplementary Materials and Methods.pdf
